# Supplementary material for: Toughening Effect of 2,5-Furandicaboxylate Polyesters on Polylactide-Based Renewable Fibers
Source: Molecules. 2023 Jun 16;28(12):4811. doi: 10.3390/molecules28124811 (PMC10304103; doi:10.3390/molecules28124811)
Supplement: Supplementary file 1 [file molecules-28-04811-s001.zip]

Archive with 1 entries (1 files):
- molecules-2443633-supplementary.pdf
